# Supplementary material for: Nurhachius luei, a new istiodactylid pterosaur (Pterosauria, Pterodactyloidea) from the Early Cretaceous Jiufotang Formation of Chaoyang City, Liaoning Province (China) and comments on the Istiodactylidae
Source: PeerJ. 2019 Sep 19;7:e7688. doi: 10.7717/peerj.7688 (PMC6754973; doi:10.7717/peerj.7688)
Supplement: Supplemental Information 2 [file peerj-07-7688-s002.tnt]

xread
151 59
Ornithosuchus_longidens	000000200000100000000010000000-0000--00--00100---000000000000--0-0000000000?0000000--000000000000100000000000000000000000000000000000000000000000000000
Herrerasaurus_ischigualastensis	000010000000000000000010000000-0000--00--00100---000000000000--0-000000000000000000--000000000000100000000000000000000000000000000000000000000000002000
Scleromochlus_taylori	0000100000000000000002??000000-0000--00--00100---00001?020??0--0-00???0?0000?000000--0000000?00?000000???00??0000??0?000???00??0???00???00?00000000????
Anurognathus_ammoni	000000100000000001001210000000-0100--00--00110---000110010??0--0-000000000100000000--00000001010010000???0???01000?0???0??0110?1000000??10011222?001100
Rhamphorhynchus_muensteri	110010000001100111000000120000-0000--00--00100---000000021000--0-000000001001220100--00000001000010000000000000100000100011110020001100?100122222101200
Darwinopterus_linglongtaensis	1011000000011??????0000?1?0000-000?200000000-1010100010021?00--0-00?000?0???1??00?0--00000001200000?00???101?001?0?00?000?1110?100?110??100311111102200
Darwinopterus_robustodens	101100?00?011??????0000?1?0000-000?200000000-1010?00010021?00--0-00?000?0???1??00?0--00000001200000?00???1???001?0?00??0??111??100?110??100311111102?00
Kunpengopterus_sinensis	10111000000?113101100000110?00-0000------000-1000100010021??0--0-00?0?0?0?0?1210010--?0000001200000?0000010100010000?1000?1110010??110??100211112102200
Archaeoistiodactylus_linglongtaensis	?01?????????????????0??0????????????????????????????????????????????????????121001????0????01200000?0???01?10?????????????111??????1???????????1?1???00
Pterodactylus_antiquus	1010000000011??0???00000100000-0000--00--000-1001000010031?00--0-10?00000???1200000--000000012000000000002110010000001000121100500?2100?100312222202000
Nyctosaurus_gracilis	101010000001101001?00100220000-0000--00--000-?????00011021100--1200?000001011320000--140-00010000---0011?110111000?00100013110130?03111221232222?20??--
Muzquizopteryx_coahuilensis	?01010?000011???????0?0?????????00???????000-?????0001?021?00--1200???0???????????0???40-00010000---?0???11011????1????????11??30???11??21????????1??--
Pteranodon_longiceps	101000200001113023100100220000-0000--00--000-112?0000110231012311001000001011320000--040-00010000---0011111011101110120001211014111311122023222232020--
Tethydraco_regalis	?????????????????????????????????????????????????????????????????????????????????????????????????????????????????????????????014111????????????????????
Dsungaripterus_weii	101000010111104102100000120000-1001110000010-?---0000100211012211011100101011220000--111000110000-00001111100110?000???0?2210??5?0031001??131222?212000
Noripterus_parvus	1010000101111??????00000120000-1001110000010-?---000010021?01221101?100?0?0?1220000--?11000110000-0000?11??0??????????????????????0??0?1?????????????00
Tupuxuara_leonardii	101100200203105102100000120010-0001340000000-?????00110022101271101100030101132000113140-00010000---0011111001???00002001?21001520131001?01313???2???--
Thalassodromeus_sethi	1011002002031?6102100000120010-0001340000000-11100001100221012711011000301011?2000113140-00010000---00???????????????????????????????????????????????--
Aymberedactylus_cearensis	???????????????????00??0?21?????????????????????????????????????????????????12200011?140-0?010000---0????????????????????????????????????????????????--
Tupandactylus_imperator	1011002002031??????1021?121?10-0001331000000-??????0110?22?01221101???0?????122100112?40-00010000---00???????????????????????????????????????????????--
Caiuajara_dobruski	1011002002031??????10210121110-0001331000?00-???????1?00220?1221101101001??1122100112140-00010000---00?1111000?0?00002?01?21?11520?31??120???????????--
Europejara_olcadesorum	??????2???031???????0?????????????????????0?????????????220?12???0???????1?112?100112?40-00010000---00???????????????????????????????????????????????--
Tapejara_wellnhoferi	101100200203102????10210121110-0001330000000-?????10110022001221101101001101122100112140-00010000---00?1111000?0?00002001?2101152003100120?31????2120--
Sinopterus_dongi	1011002002031??????10200121100-0001330000100-1100010110022?11211101?0?0?1???122100110140-00010000---00?1?11000???0000200??211?152??310??20?31222321??--
Huaxiapterus_corollatus	101????????????????102?0121?00-0001330100100-??????????0??????????????0?1???1?2100110?40-00010000---00?1?11??0???000???0??211??5???3???????31322321??--
Huaxiapterus_benxiensis	1011002002031??????102??121?00-0001330100100-???????110022??1211101???0?1???122100110?40-00010000---00?1?11??0????????????2????????3????20?31222?2120--
Eopteranodon_lii	101??0???2?????????102??121100-00013300??100-???????????????????????????????1?20001???40-00010000---00????????????????????21???5???2???????3?222?2???--
Chaoyangopterus_zhangi	101??1?0???????????0010?120?00-00????00--?00-???????????????1?????????0?0???1?20000--?40-00010000---00?102110????000???10?200??????310??20?31322?21?0--
Shenzhoupterus_chaoyangensis	1010012002031??????0010?120?00-0011550000000-?????0??2???2?01241101???0?0???1220000--?40-00010000---00?1021??????0?0???1??200??5???310?????31222321??--
Jidapterus_edentus_	101????????????????001?0120000-001???00--?00-?????????????????????????0?????1320000--140-00010000---00?1?2110??????0???1??200??5?0?310?????3122232120--
Quetzalcoatlus_sp.	10100020020????????00000120000-00014?00--?00-0---000010??210?????????000010?1320000--140-00010000---0011031221?0?00002010?20?015200310?1???41322?2?20--
Zhejiangopterus_linhaiensis	10100020020?1??????0000?120000-0000--00--000-0---0000100?2?00--0-01??00?0???1?20000--?40-00010000---001??31221?0?000???10?200??5???310??20?413???2???--
Azhdarcho_lancicollis	???????????????????00????2?00??0?????0?--??0-?????????????1??????????00??????????0????40-00010000---0011031221???????????????015?0???????????????????--
Haopterus_gracilis_	1010???????????????000?0110000-0000-?0?--?00-?????0???????????????????0????1121?010--02000001101010100???11??????111?1?0?22???04???2?1?????3?222???2000
Hongshanopterus_lacustris	?????????????03011000???1100?0-0?????0?--?0???????????????1??????00??0010101??????????20000010020001001?11101????????????????????????????????????????00
Nurhachius_ignaciobritoi	10110020?1031??????00010110000-0000--00--000-1?10?01121032000--0?00000130?0?1210010--?300000100200010011111011???111020002211?041??221?2??131222?21??11
Nurhachius_luei_sp._nov.	10110020010310?????00010110?0??0000--0---000-?????0?12?032?00--??00?0?13????1210010--?3000001002000100?11?101????????????????????????????????????????11
Liaoxipterus_brachyognathus	????????????????????0??1?0??????????????????????????????????????????????????11000?????3?00?0100200010????????????????????????????????????????????????00
Istiodactylus_latidens	1011000111111??????00011000000-0000--00--000-1110?011211330?0--0-001?00?0?011100010--?3000001002100100?111?011???111020002?1?10411??2112?????????????00
Istiodactylus_sinensis	1011000111111??????0001?000000-0000--00--000-?????011211330?0--0-00?00030???11?0010--?30000010021001001??11??1???1?1???0??21???4???221????131222??1??00
Ikrandraco_avatar	10100000000110????10000?110000-0000--00--000-11001?01000311?0--0-00?00010101120001112?00000010010101001111101?????????????2????41??221?2201??2???????00
Lonchodraco_giganteus	1??????????????????00??0?10000-0?????0000????????????????????????????001????1?0?011?0?0?00001201010110???????????????????????????????????????????????00
Tropeognathus_mesembrinus	101000200001101001100?0010000100001020000000-?????010010211010010001002201011100001010001?001000011000?1111011????11???002???????10?211??????????????00
Anhanguera_santanae	10101020000110100110010?100002?0001020000000-1100101011021101001000100210101???00?1?1000111010000210001111101?1??21112100????104110?21?2??1????????????
Anhanguera_blittersdorffi	10101020000110100110010010000200001020000000-?????01011021101001000100210101????00101?0011101000021000???????????????????????????????????????????????00
Anhanguera_piscator	1010102000011?1????0010010000200001020000000-11001010110211010010001002?0101120000101000111010000210001111101?10121112100221110411022112??1??????212000
Liaoningopterus_gui	101?0?2000011???????0????00002000?1020000???????????0110211??????????0210?????0??010100011101000021000111?1??????????????????????????????????????????00
Siroccopteryx_moroccensis	1???????????????????0??0?3000120??1??0000????????????????????????????021??????????????0??10010000??000???????????????????????????????????????????????00
Uktenadactylus_wadleighi	1???????????????????0????3000120?????0000????????????????????????????021??????????????0??100??00????00?????????????????????????????????????????????????
Coloborhynchus_clavirostris	1???????????????????0????3000120?????0000????????????????????????????021??????????????0??100??00????00?????????????????????????????????????????????????
Ludodactylus_sibbicki	10100000000110?????0010?10000??000???0000000-1100101001021101161100?00210??1120000101?0011101000021001???????????????????????????????????????????????00
Guidraco_venator	10?0000000011??????0010?10000??000???0000000-?????0?0010211?1161100?002?0?0?120000?--?0011101000021001?1111??????????????????????????????????????????00
Caulkicephalus_trimicrodon	10????0??0??????????01?0?000?2?0??10200000??????????????????11611????021??0???????????00?110???0???????????????????????????????????????????????????????
Cearadactylus_atrox	10100??0010?101????0?1001000?2000?1020000??????00??1011?211??????????021010?1200000--000111010000210?0???????????????????????????????????????????????00
Maaradactylus_kellneri	101?0?2001011???????0?00?00002000?1020000??0?1??????0110211?1????????0210?????0???101000111010000210?0???????????????????????????????????????????????00
Cimoliopterus_cuvieri	1???????????????????0????00000-0??1?20000????????????????????????????011??????????????0?0000??00????00?????????????????????????????????????????????????
Ornithocheirus_simus	10??????????????????0????000?0-0?????????????????????????????????????00???????????????0?000010000110?0?????????????????????????????????????????????????
Hamipterus_tianshanensis_	10100020000?10110110000010000100001210011000-?????001010211?0--0-001001101011200010--100110010000210001111101????1?????00????10410022?12?0???????????00
Iberodactylus_andreui	????????????????????0??0?000?100??1?10011????????????????????????????011??????????????0??00010000?10?0?????????????????????????????????????????????????
;
cnames
{0 External_naris_(or_nasoantorbital_fenestra),_position_relative_to_the_premaxilla_ main_part_dorsal_to_the_ventral_margin_of_the_premaxilla main_part_displaced_posterior_to_the_premaxilla;
{1 External_naris,_dorsoventrally_compressed absent present;
{2 External_naris_and_antorbital_fenestra,_configuration_ separated confluent,_forming_a_nasoantorbital_fenestra;
{3 External_naris_and_antorbital_fenestra_(or_nasoantorbital_fenestra),_ventral_margin_length_relative_the_skull_length shorter_than_40%_of_the_skull_length_ longer_than_40%_of_the_skull_length;
{4 Antorbital_(or_nasoantorbital)_fenestra,_posterior_margin,_shape_ straight_ concave_;
{5 Nasoantorbital_(or_antorbital)_fenestra_extending_dorsal_to_the_orbit_ absent present;
{6 Orbit,_shape_ subcircular quadrangular_(broad_base) piriform_(dorsoventrally_elongated)_;
{7 Orbit,_comparatively_small absent_ present_;
{8 Ventral_margin_of_the_orbit closed open;
{9 Orbit,_position middle_of_the_skull,_with_the_ventral_margin_of_the_orbit_below_the_middle_of_the_antorbital_(or_nasoantorbital)_fenestra_and_the_dorsal_margin_of_the_orbit_above_the_dorsal_margin_of_the_antorbital_(or_nasoantorbital)_fenestra high_in_the_skull,_with_the_dorsal_margin_of_the_orbit_surpassing_the_level_of_the_nasoantorbital_fenestra low_in_the_skull,_with_the_entire_orbit_lower…
{10 Suborbital_opening absent_ present_;
{11 Lower_temporal_fenestra,_shape comparatively_broad,_with_extensive_subhorizontal_ventral_margin piriform,_with_dorsal_portion_wider_than_ventral__ piriform,_with_ventral_portion_wider_than_dorsal_ reduced_(slit-like);
{12 Lower_temporal_fenestra,_position_relative_to_orbit posterior_to_orbit reaches_under_posterior_margin_of_orbit;
{13 Choanae,_separation separated_by_vomer confluent;
{14 Postpalatine_fenestra,_shape quadrangular/subtriangular oval egg-shaped elongated_egg-shaped_ kite-shaped,_rounded_margin elliptical reduced,_slit-like;
{15 Secondary_subtemporal_fenestra absent present;
{16 Interpterygoid_fenestra,_size smaller_than_subtemporal_fenestra larger_than_subtemporal_fenestra_ extremely_reduced;
{17 Interpterygoid_fenestra,_shape compressed_laterally broad,_longer_than_wide compressed_anteroposteriorly,_wider_than_long round;
{18 Pterygoid_fenestra absent_ present;
{19 Upper_and_lower_jaw,_marked_gap_during_occlusion absent_ present;
{20 Upper_and_lower_jaw,_shape laterally_compressed_ comparatively_broad_;
{21 Skull,_main_part_of_dorsal_margin,_curvature_excluding_cranial_crest nearly_straight concave_ convex;
{22 Skull,_height,_exclusive_of_cranial_crests under_25%_jaw_length over;
{23 Jaws,_anterior_taper attenuated subparallel;
{24 Length_of_the_rostrum_(pm-naof)_relative_to_the_skull_length_(pm-sq) reduced,_under_20%_ elongated,_between_20_and_50% extremely_elongated_(more_than_half_of_skull_length);
{25 Rostrum,_anterior_end,_shape rounded pointed sharp_tip flat_surface;
{26 Rostral_end_of_premaxillae/maxillae_downturned absent_ present_;
{27 Rostrum,_distinct_concavity_on_occlusal_surface absent present;
{28 Rostrum,_anterior_portion_forming_a_high_ossified_plate absent present;
{29 Premaxilla,_anterior_expansion;
{30 Premaxilla,_anterior_expansion,_shape_in_horizantal_plane elliptical anteriorly_expanded quadrangular absent;
{31 Premaxillae,_anterior_end_rodlike absent present;
{32 Premaxillary_process_separating_the_external_nares,_thickness_ wide narrow_;
{33 Premaxilla,_posterodorsal_margin_of_nasoantorbital_fenestra_(including_nasal),_width_ wide thin;
{34 Premaxillary_sagittal_crest;
{35 Premaxillary_sagittal_crest_position confined_to_the_anterior_portion_of_the_skull_ starting_anterior_to_the_anterior_margin_of_the_nasoantorbital_fenestra,_extending_beyond_occipital_region starting_at_about_the_anterior_margin_of_the_nasoantorbital_fenestra,_reaching_the_skull_roof_above_the_orbit_but_not_extending_over_the_occipital_region starting_close_or_at_the_anterior_portion_of_the_s…
{36 Premaxillary_sagittal_crest,_shape striated,_low_with_a_nearly_straight_dorsal_margin striated,_high_with_a_nearly_straight_dorsal_margin round_dorsal_margin,_bladeshaped smooth,_expanded_anteriorly_and_forming_a_low_rod-like_extension_posteriorly smooth,_starting_low_anteriorly_and_very_expanded_posteriorly striated,_low,_convex_dorsal_margin;
{37 Premaxillary_crest,_elongated_dorsal_premaxillary_spike-like_projection_ absent_ present_;
{38 Premaxillary_crest,_distinct_expansion_on_the_anterior_part_ absent present;
{39 Premaxillary_crest,_concentric_striae_on_the_anterior_region;
{40 Premaxillary_crest,_anterior_expansion_of_the_anterior_margin;
{41 Premaxilla,_posterior_dorsal_process,_curved_upward absent present;
{42 Maxilla,_posterior_ventral_expansion_ absent_ present_;
{43 Maxilla-nasal_contact;
{44 Maxilla-nasal_contact,_broadness broad narrow absent;
{45 Nasal_descending_process;
{46 Nasal_descending_process,_position_ placed_laterally placed_medially absent;
{47 Nasal_descending_process,_length_ long_(almost_reaching_the__ventral_margin_of_the_skull) short knob-like_(extremely_reduced) absent;
{48 Nasal_descending_process,_orientation_ inclined_anteriorly subvertical absent;
{49 Nasal_descending_process,_lateral_foramen_ absent_ present_;
{50 Lacrimal,_extensive_fenestration absent_ present_;
{51 Lacrimal,_orbital_process_ absent_ present_;
{52 Jugal,_lacrimal_process_base,_width_ broad narrow;
{53 Jugal,_lacrimal_process,_inclination_ inclined_anteriorly subvertical inclined_posteriorly;
{54 Jugal,_presence_of_pronounced_ridge_on_the_lateral_side absent present;
{55 Jugal,_posterior_process,_orbital_process absent present;
{56 Quadrate,_inclination_relative_to_ventral_margin_of_skull_ anteriorly subvertical inclined_about_120�_posteriorlyned_about_120�_backwards_ inclined_about_150�_posteriorly;
{57 Cranio-mandibular_articulation,_position_relative_to_orbit_ _posterior_to_posterior_margin_of_orbit under_center_of_orbit_ under_anterior_margin_of_the_orbit anterior_to_anterior_margin_of_orbit;
{58 Helical_jaw_joint absent_ present_;
{59 Frontal,_anterior_portion_rugose absent present;
{60 Frontal,_ossified_crest;
{61 Frontal,_ossified_crest,_position_ confined_to_posterior_end_of_skull starting_above_orbit starting_on__posterior_half_of_nasoantorbital_fenestra absent;
{62 Frontal,_ossified_crest,_shape low,_blunt short._spike-like,_dorsally_deflected spike-like,_directed_posteriorly narrow,_broad,_directed_posteriorly low,_broad_base,_fans-shaped high,_broad_base,_crown-shaped high,_broad_base,_casqued-shaped high,_broad,_directed_posteriorly,_at_least_doubling_shight_of_skull_above_orbit absent;
{63 Parietal,_ossified_crest;
{64 Parietal,_ossified_crest,_shape_ blunt_ constituting_the_base_of_the_posterior_portion_of_the_cranial_crest expanded,_with_rounded_margin absent;
{65 Posterior_region_of_the_skull_rounded_with_the_squamosal_displaced_ventrally absent_ present_;
{66 Supraoccipital does_not_extend_backwards_ extends_backwards_;
{67 Supraoccipital,_foramen_ absent_ present_;
{68 Paroccipital_processes,_expanded_distal_ends_ absent_ present_;
{69 Foraminae_piercing_the_anterior_portion_of_the_palate,_numerous absent present;
{70 Palate,_dorsal_deflection;
{71 Palatal_occlusal_surface smooth discrete_palatal_ridge,_tapering_anteriorly_ strong_palatal_ridge,_tapering_anteriorly strong_palatal_ridge,_confined_to_the_posterior_portion_of_the_palate;
{72 Palate,_slight_expansion_close_to_the_anterior_margin_of_the_nasoantorbital_(or_naris_+_antorbital)_fenestra absent present;
{73 Maxilla_and_internal_naris,_contact_ absent_ present_;
{74 Palatines,_shape_ broad thin_bars;
{75 Basisphenoid_body,_length_ shorter_than_wide longer_than_wide;
{76 Mandibular_rostral_end,_opposing_dentaries_ unfused fused;
{77 Mandibular_rostral_end,_extension_of_the_contact_surface_of_opposing_dentaries_ short,_limited_to_the_tip short,_extended_posteriorly_less_than_30%_of_mandible_length long,_up_to_55%_the_mandible_length long,_extended_over_55%_of_mandible_length;
{78 Mandibular_rostral_end,_shape rounded pointed sharp_tip;
{79 Dentary,_dorsal_margin,_distinct_posterior_eminence_close_to_the_separation_of_mandibular_rami absent present;
{80 Tip_of_the_dentary_projected_anteriorly absent_ present_;
{81 Dentary,_tip,_odontoid_process;
{82 Dentary_ossified_sagittal_crest;
{83 Dentary_ossified_sagittal_crest,_position_ confined_to_the_anterior_third_of_the_lower_jaw extinding_close_to_the_middle_portion_of_the_lower_jaw absent;
{84 Dentary_ossified_sagittal_crest,_shape_ shallow blade-like deep,_broad_in_lateral_view elongated_ridge absent;
{85 Dentary,_posteroventral_fossa absent present;
{86 Teeth,_position_and_presence present,_evenly_distributed_along_the_jaws_ teeth_absent_from_the_anterior_portion_of_the_jaws_ confined_to_the_anterior_half_of_the_jaws confined_to_the_anterior_third_of_the_jaws jaws_toothless;
{87 Maxillary_teeth,_largest_positioned_posteriorly_ absent_ present_;
{88 Teeth,_shape_variation isodont heterodont absent;
{89 Teeth,_anterior,_marked_variation_in_size absent present;
{90 Teeth,_upper_jaw,_variation_in_the_size_of_the_anterior_teeth_with_the_5th_and_6th_smaller_than_the_4th absent_ present_;
{91 Teeth,_base_broad_and_oval absent_ present_;
{92 Teeth,_serrated present absent;
{93 _Teeth,_peg-like_(cone-shaped) absent_ present,_15_or_less_on_each_side_of_the_upper_jaws present,_more_than_15_on_each_side_of_the_upper_jaws;
{94 Teeth,_small_needle-shaped absent present;
{95 Teeth,_lateral_compression absent present;
{96 Teeth,_sharp_carinae absent present;
{97 Teeth,_anterior_positions,_relative_elongation under_twice_as_wide over_twice_as_wide,_under_4x_as_wide over_4x_as_wide;
{98 Teeth,_striated;
{99 Teeth,_cingulum;
{100 Alveoli,_lateral_platform absent present;
{101 Toothline,_curvature_between_alveoli_4_and_8;
{102 Atlas_and_axis unfused_ fused_;
{103 Cervical_vertebrae,_postexapophyses_ absent_ present_;
{104 Mid-cervical_vertebrae,_centrum,_lateral_foramen_ absent_ present_;
{105 Mid-cervical_vertebrae,_length short,_sub-equal_in_length_ longer_than_wide,_with_length_less_than_3_times_width elongated,_with_length_more_than_3_times_width extremely_elongate;
{106 Mid-cervical_vertebrae,_ribs present_ absent_;
{107 Mid-cervical_vertebrae,_neural_spines,_height_ tall low extremely_reduced_or_absent;
{108 Mid-cervical_vertebrae,_neural_spines,_shape_ blade-shaped spike-shaped_ ridge;
{109 Notarium absent_ present_;
{110 Caudal_vertebrae,_quantity_ more_than_15_ 15_or_less_;
{111 Caudal_vertebrae,_zygapophyses_forming_rod-like_ossified_processes_ absent present;
{112 Proximal_caudal_vertebrae_centrum,_centrum_shape_ single douplex;
{113 Scapula,_length_relative_to_coracoid_length subequal_or_longer_than_coracoid_ scapula_shorter_than_coracoid_(1_>_sca/cor_>_0.80)_ substantially_shorter_than_coracoid_(sca/cor_<_0.80);
{114 Scapula,_proximal_end_ elongated_ sub-oval_;
{115 Scapula,_shape_ elongated_ stout,_with_constructed_shaft_;
{116 Coracoid,_proximal_end,_shape flattened oval;
{117 Coracoid,_sternal_articulation_ no_developed_articulation articulation_surface_straight_or_slightly_concave articulation_surface_strongly_concave;
{118 Coracoid,_sternal_articulation,_posterior_expansion_ absent present;
{119 Coracoid,_ventral_margin,_deep_flange absent present;
{120 Coracoid,_broad_tubercle_on_ventroposterior_margin absent present;
{121 Cristospine,_shape absent_ shallow_and_elongated_ deep_and_short;
{122 Humerus,_proportional_length_relative_to_the_metacarpal_IV_(hu/mcIV)_ hu/mcIV_>_2.50_ 1.50_<_hu/mcIV_<_2.50_ 0.40_<_hu/mcIV_<_1.50 hu/mcIV_<_0.40;
{123 Humerus,_proportional_length_relative_to_the_femur_(hu/fe)_ hu/fe_<0.80_ 1.4_>_hu/fe>___0.80_ hu/fe_>_1.40;
{124 Humerus_plus_ulna,_proportional_lengths_relative_to_the_femur_plus_tibia_(hu+ul/fe+ti)_ humerus_plus_ulna_about_0.80%_or_less_of_femur_plus_tibia_length_(hu+ul/fe+ti_<_0.80)_ humerus_plus_ulna_larger_than_0.80%_of_femur_plus_tibia_length_(hu+ul/fe+ti_>_0.80)_;
{125 Humerus,_proximal_end,_small_foramen_on_dorsal_surface_distal_to_proximal_articulation absent present;
{126 Humerus,_proximal_end,_foramen_on_ventral_surface_close_to_proximal_margin_ absent_ present_;
{127 Humerus,_deltopectoral_crest,_shape_ reduced,_positioned_close_to_the_humerus_shaft enlarged,_proximally_placed,_with_almost_straight_proximal_margin_ enlarged,_hatchet_shaped,_proximally_placed enlarged,_hatched_shaped,_positioned_further_down_the_humerus_shaft enlarged,_warped long,_proximally_placed,_curving_ventrally enlarged,_square_outline;
{128 Humerus,_medial_(=_ulnar)_crest reduced_ directed_posteriorly_ massive,_with_a_developed_proximal_ridge;
{129 Humerus,_distal_articulation,_shape oval_or_D-shaped_ subtriangular_;
{130 Humerus,_between_distal_condyles,_pneumatic_foramen;
{131 Ulna,_proportional_length_relative_to_metacarpal_IV_(ul/mcIV)_ ulna_3.6_times_longer_than_metacarpal_IV_(ul/mcIV_>_3.6)_ length_of_ulna_between_3.6_and_two_times_the_length_of_metacarpal_IV_(3.6_>ul/mcIV>2)_ ulna_between_double_and_the_same_length_of_metacarpal_IV_(2>ul/mcIV>1) ulna_the_same_size_or_smaller_than_metacarpal_IV_(ul/mcIV_<_1);
{132 Ulna_and_radius,_diameter_at_midshaft_ subequal_ diameter_of_radius_about_half_that_of_ulna diameter_of_radius_less_than_half_that_of_ulna;
{133 Proximal_syncarpal,_large_posterodistal_process;
{134 Proximal_syncarpal,_shape_(proximal_view) quadrangular_or_irregular pentagonal;
{135 Distal_syncarpals,_shape_(distal_view)_ irregular form_rectangular_unit_ form_triangular_unit;
{136 Pteroid absent_ shorter_than_half_the_length_of_the_ulna_ longer_that_half_the_length_of_the_ulna;
{137 Pteroid,_proximal_articulation,_expanded_in_right_angle_with_shaft absent present;
{138 Metacarpals_I_-_III,_relation_with_carpus_ articulating_with_carpus_ metacarpal_I_articulates_with_carpus,_metacarpals_II_and_III_reduced_ not_articulating_with_carpus;
{139 Manual_digit_IV_first_phalanx,_proportional_length_relative_to_metacarpal_IV_(ph1d4/mcIV)_ both_small_and_reduced_ ph1d4/mcIV>4.0 4.0>ph1d4/mcIV>2.0 '2.0>_ph1d4/mcIV>1.0' 'ph1d4/mcIV<_1.0';
{140 Manual_digit_IV_first_phalanx,_proportional_length_relative_to_tibiotarsus_(ph1d4/ti)_ ph1d4_reduced_ ph1d4_elongated_and_less_than_twice_the_length_of_ti_(ph1d4/ti_smaller_than_2.00) ph1d4_elongated_about_or_longer_than_twice_the_length_of_ti_(ph1d4/ti_subequal/larger_than_2.00);
{141 Manual_digit_IV_second_phalanx,_proportional_length_relative_to_first_phalanx_(ph2d4/ph1d4)_ both_short_or_absent_ elongated_with_second_phalanx_about_the_same_size_or_longer_than_first_(ph2d4/ph1d4_larger_than_1.00)_ elongated_with_second_phalanx_up_to_30%_shorter_than_first_(ph2d4/ph1d4_between_0.70_-_1.00) elongated_with_second_phalanx_more_than_30%_shorter_than_first_(ph2d4/ph1d4_smaller…
{142 Manual_digit_IV_third_phalanx,_proportional_length_relative_to_first_phalanx_(ph3d4/ph1d4)_ both_short_or_absent_ ph3d4_about_the_same_length_or_larger_than_ph1d4_ ph3d4_shorter_than_ph1d4;
{143 Manual_digit_IV_third_phalanx,_proportional_length_relative_to_the_second_phalanx_(ph3d4/ph2d4)_ both_short_or_absent_ ph3d4_about_the_same_size_or_longer_than_ph2d4_ ph3d4_shorter_than_ph2d4;
{144 Proportional_length_of_the_forth_phalanx_of_manual_digit_IV_relative_to_the_first_phalanx_of_manual_digit_IV_(ph4d4/ph1d4) both_short_or_absent both_elongated,_with_the_forth_phalanx_longer_than_the_first_(ph4/d4>1.00) both_elongated,_with_the_forth_phalanx_the_same_length_or_shorter,_but_longer_than_35%_the_lenght_of_the_first both_elongated,_with_the_forth_phalanx_less_than_35%_the_lenght_…
{145 Femur,_length_relative_to_metacarpal_IV_length_(fe/mcIV)_ femur_at_least_twice_the_metacarpal_IV_length_(fe_?_mcIV_>_2.00) femur_longer_but_less_than_twice_the_length_of_metacarpal_IV_(1.00_<_fe/mcIV_<_2.00)_ femur_about_the_same_length_or_shorter_than_metacarpal_IV_(fe/mcIV_<_1.00);
{146 Metatarsal_III,_proportional_length_relative_to_tibia_length_ more_than_30%_of_tibia_length_ less_than_30%_of_tibia_length_;
{147 Pedal_digit_V,_number_of_phalanges_ with_four_phalanges_ with_2_phalanges_ with_1_or_no_phalanx_(extremely_reduced);
{148 Pes,_second_phalanx_of_digit_V,_shape_ reduced_or_absent_ elongated,_straight_ elongated,_curved elongated,_very_curved_(boomerang_shape);
{149 Teeth,_crowns,_with_labial_and_lingual_depressions;
{150 Teeth,_labial/lingual_view,_mesiodistal_constriction_between_crown_and_root;
;
proc /;
comments 7
{33 1 Although not easy to separate, the naof indicates this;
{33 85 could not see one. alternatively could score ?;
{33 116 partially broken, but oval, not tapejarid condition;
{33 117 has to be; not strongly concave;
{33 120 cannot be sure if in the holotype the exposed margin is anterior or posterior;
{33 121 does not appear to be elongated, but shorter and somewhat deep, particularly anterior to the articulation surfaces for the coracoid;
{33 132 Esta muito perto de 2. Compress�o;
;
